# Supplementary material for: The Performance of a New Multidimensional Frailty Index in Comparison to the Frailty Phenotype to Assess Frailty in People Living with HIV 50 Years of Age and Older in an Urban HIV Clinic
Source: J AIDS HIV Treat. Author manuscript; Available in PMC 2025 Jun 2. (PMC12129442; doi:10.33696/aids.7.058)
Supplement: JAHT-25-058-Supplementary-Files [file NIHMS2080833-supplement-JAHT-25-058-Supplementary-Files.zip]

Archive with 1 entries (1 files):
- JAHT-25-058-Supplementary-Files.pdf
